# Supplementary material for: Long Non-Coding RNAs Can Govern the Antiviral Immune Response Through Interferon-Mediated Mechanisms in Respiratory Tract
Source: Viruses. 2026 Feb 12;18(2):231. doi: 10.3390/v18020231 (PMC12944882; doi:10.3390/v18020231)
Supplement: Supplementary file 1 [file viruses-18-00231-s001.zip]

Archive with 1 entries (1 files):
- viruses-4100970-supplementary.pdf
